# Supplementary material for: The impact of peer pressure on cigarette smoking among high school and university students in Ethiopia: A systemic review and meta-analysis
Source: PLoS One. 2019 Oct 11;14(10):e0222572. doi: 10.1371/journal.pone.0222572 (PMC6788683; doi:10.1371/journal.pone.0222572)
Supplement: S3 Table — (XLSX) [file pone.0222572.s003.xlsx]

## Sheet: Sheet1
S/N	Authors of the individual article	Publication year	Region, Ethiopia	Study design	Study period	Sample size	Prevalence with 95% CI	logpre	Sepr
1	Wakgari D and Aklilu A	2011	Addis Ababa	Addis Ababa	2009-06-01	622	9.00 (6.75, 11.25)
2	Measho G. et al	2013	Tigray	Axum university	2012-04-01	756	9.52 (7.43, 11.62)
3	Ahmed Yasin M. et al	2014	Oromia	Balie Preparatory	March 1-15, 2014	220	11.36 (7.17, 15.56)
4	Girmay T and Ahmed E	2014	Amhara	DMU	May 1-10, 2013	800	10.00 (7.92, 12.08)
5	Gezahegn T et al	2014	Oromia	Haramaya University	April 15-30, 2013	1022	22.02 (19.48, 24.56)
6	Ayalu A Reda et al	2012	Harari	Harari high schools	April 12-26, 2010	1721	12.43 (10.88, 13.99)
7	Andargachew K et al	2014	SNNPE	HaU	2014-07-01	586	14.85 (11.97, 17.73)
8	Tadele Kinati B et al	2017	Somaia	Jigjiga University	Not Reported	600	14.50 (11.68, 17.32)
9	Tadele E and Feven K et al	2014	Tigray	Mekelle University	2013-03-01	197	28.93 (22.60, 35.27)
10	Yigzaw Kebede	2002	Amhara	college students	2001-01-01	1103	13.15 (11.15, 15.14)
11	Ashete A, et al	2017	Amhara	Woldia University	April 2015.	655	7.94 (5.87, 10.01)
12	Emmanuel R et al	2007	Addis Ababa	Addis Ababa High school	Not Reported	1868	3.00 (2.22, 3.77)
13	Nebiyu D, et al	2014	Oromia/ SNNPE	HaU and JU	April 10-15,2014	1673	28.63 (26.47, 30.80)
14	Anteneh MB, et al	2014	Amhara	WHS	April 2015.	651	22.89 (19.66, 26.12)
15	Zein ZA et al	1984	Amhara	Gondar Medical College	1983-04-01	1984	25.05 (21.17, 28.93)
16	Andualem D, et al	2014	Oromia	Haramaya University	Dec 2010 to Jan 2011	725	11.31 (9.00, 13.62)
17	Tiruwork T, et al	2016	Amhara	Bahir Dar University	Not Reported	155	27.74 (20.69, 34.79)
18	Tesfa M, et al	2017	SNNRPE	Wolaita Sodo University	Feb 10-20, 2015	725	19.86 (16.96, 22.77)
19	Tesfahun A, et al	2013	Amhara	DMPTC	2013-03-27	423	14.18 (10.86, 17.51)

## Sheet: Pear
			Author	Year	a	b	c	d
			Tesfahun	2013	54	144	4	51
			Andargachew	2014	20	70	50	446
			Anteneh	2014	183	131	129	208
			Nebiyu	2014	180	244	108	1141
			Tadele	2014	50	58	7	78

## Sheet: Sheet3
Author	publicationyear	region	studydesign	studyperiod	samplesize	prevalence	logpr	sepr
Zein	1984	Amhara	Gondar Medical College	1983-04-01	1984	25.05	3.22087	0.972789
Yigzaw	2002	Amhara	college students	2019-01-01	1103	13.15	2.57642	1.01756
Emmanuel	2007	Addis Ababa	Addis Ababa High school	Not Reported	1868	3	1.09861	0.394692
Wakgari	2011	Addis Ababa	Addis Ababa	2019-06-09	622	9	2.19722	1.14748
Ayalu	2012	Harari	Harari high schools	April 12-26, 2010	1721	12.43	2.52011	0.795285
Measho	2013	Tigray	Axum university	2019-04-12	756	9.52	2.25339	1.06742
Tesfahun	2013	Amhara	DMPTC	2013-03-27	423	14.18	2.65183	1.69614
Ahmed	2014	Oromia	Balie Preparatory	March 1-15, 2014	220	11.36	2.4301	2.1394
Andargachew	2014	SNNPE	HaU	2019-07-14	586	14.85	2.698	1.46895
Andualem	2014	Oromia	Haramaya University	Dec 2010 to Jan 2011	725	11.31	2.42569	1.17625
Anteneh	2014	Amhara	WHS	April 2015.	651	22.89	3.1307	1.6466
Gezahegn	2014	Oromia	Haramaya University	April 15-30, 2013	1022	22.02	3.09195	1.29621
Nebiyu	2014	Oromia/ SNNPE	HaU and JU	April 10-15,2014	1673	28.63	3.35446	1.10515
Tadele	2014	Tigray	Mekelle University	2019-03-13	197	28.93	3.36488	3.23061
Tiruwork	2016	Amhara	Bahir Dar University	Not Reported	155	27.74	3.32287	3.59614
Tadele	2017	Somaia	Jigjiga University	Not Reported	600	14.5	2.67415	1.43745
Ashete	2017	Amhara	Woldia University	April 2015.	655	7.94	2.07191	1.05639
Tesfa	2017	SNNRPE	Wolaita Sodo University	Feb 10-20, 2015	725	19.86	2.98871	1.48165

## Sheet: Sheet4
Author	publicationyear	Level of Institutions	region	studydesign	studyperiod	samplesize	prevalence	logpr	sepr
Zein	1984	University	Amhara	Gondar Medical College	1983-04-01	479	25.1	3.22087	0.972789
Yigzaw	2002	High School	Amhara	college students	2019-01-01	1103	13.3	2.57642	1.01756
Emmanuel	2007	High School	Addis Ababa	Addis Ababa High school	Not Reported	1868	3	1.09861	0.394692
Wakgari	2011	University	Addis Ababa	Addis Ababa	2019-06-09	622	9	2.19722	1.14748
Ayalu	2012	High School	Harari	Harari high schools	April 12-26, 2010	1721	12.4	2.52011	0.795285
Measho	2013	University	Tigray	Axum university	2019-04-12	756	9.5	2.25339	1.06742
Tesfahun	2013	University	Amhara	DMPTC	2013-03-27	423	14.2	2.65183	1.69614
Ahmed	2014	High School	Oromia	Balie Preparatory	March 1-15, 2014	220	11.4	2.4301	2.1394
Andargachew	2014	University	SNNPE	HaU	2019-07-14	586	14.9	2.698	1.46895
Andualem	2014	University	Oromia	Haramaya University	Dec 2010 to Jan 2011	725	11.3	2.42569	1.17625
Anteneh	2014	High School	Amhara	WHS	April 2015.	651	22.9	3.1307	1.6466
Gezahegn	2014	University	Oromia	Haramaya University	April 15-30, 2013	1022	22	3.09195	1.29621
Nebiyu	2014	University	SNNPE	HaU and JU	April 10-15,2014	1673	28.6	3.35446	1.10515
Tadele	2014	University	Tigray	Mekelle University	2019-03-13	197	28.9	3.36488	3.23061
Tiruwork	2016	University	Amhara	Bahir Dar University	Not Reported	155	27.7	3.32287	3.59614
Ashete	2017	University	Amhara	Woldia University	April 2015.	655	7.9	2.07191	1.05639
Tadele	2017	University	Somaia	Jigjiga University	Not Reported	600	14.5	2.67415	1.43745
Tesfa	2017	High School	SNNRPE	Wolaita Sodo University	Feb 10-20, 2015	725	19.9	2.98871	1.48165

## Sheet: Sheet2
publication year	prevalence
1984	25.1
2002	13.3
2007	3
2011	9
2012	12.4
2013	9.5
2013	14.2
2014	11.4
2014	14.9
2014	11.3
2014	22.9
2014	22
2014	28.6
2014	28.9
2016	27.7
2017	7.9
2017	14.5
2017	19.9
