# Supplementary material for: The impact of peer pressure on cigarette smoking among high school and university students in Ethiopia: A systemic review and meta-analysis
Source: PLoS One. 2019 Oct 11;14(10):e0222572. doi: 10.1371/journal.pone.0222572 (PMC6788683; doi:10.1371/journal.pone.0222572)
Supplement: S6 Table — (XLSX) [file pone.0222572.s006.xlsx]

## Sheet: Sheet1
	Table S4: Risk of bias assessment of included studies using the Hoy 2012 tool
NO	Study ID	Representation	Sampling	Random selection	Non response bias	Data collection	Case Definition	Reliability and validity of study tool	Method of data collection	Prevalence period	Numerator and denominator	Summary Assessment
1	Wakgari D and Aklilu A[33]	Low risk	Low risk	Low risk	Not clear	Low risk	Low risk	Low risk	Low risk	low risk	Low risk	Low risk
2	Measho G. et al[28]	Low risk	Low risk	Low risk	Low risk	Low risk	High risk	unclear	Low risk	Low risk	Low risk	Low risk
3	Ahmed Yasin M. et al.[29]	Unclear	Low risk	Low risk	High risk	Low risk	Low risk	High risk	Low risk	Low risk	Low risk	Low risk
4	Girmay T and Ahmed E[26]	High risk	Low risk	Low risk	High risk	Low risk	High risk	Low risk	Low risk	low risk	Low risk	Low risk
5	Gezahegn T et al [25]	Low risk	Low risk	Low risk	Low risk	Low risk	Low risk	High risk	Low risk	Low risk	Low risk	Low risk
6	Ayalu A Reda et al[24]	Low risk	Low risk	Low risk	Low risk	Low risk	Low risk	High risk	Low risk	Low risk	Low risk	Low risk
7	Andargachew K et al [45]	High risk	Low risk	Low risk	Low risk	Low risk	Low risk	Low risk	Low risk	Low risk	Low risk	Low risk
8	Tadele Kinati B et al[32]	High risk	Low risk	Low risk	Low risk	Low risk	Low risk	Low risk	Low risk	Low risk	Low risk	Low risk
9	Tadele E and Feven K et al [31]	Unclear	High risk	Low risk	Low risk	Low risk	Low risk	Low risk	Low risk	Low risk	Low risk	Low risk
10	Yigzaw Kebede [27]	Low risk	Low risk	Low risk	Low risk	Low risk	High risk	Low risk	Low risk	Low risk	Low risk	Low risk
11	Ashete A, et al [23]	Low risk	Low risk	Low risk	Low risk	Low risk	Low risk	Low risk	Low risk	Low risk	Low risk	Low risk
12	Emmanuel R et al [38]	High risk	Low risk	Low risk	Low risk	Low risk	Low risk	Low risk	Low risk	Low risk	Low risk	Low risk
13	Nebiyu D, et al [30]	High risk	Low risk	Low risk	Low risk	Low risk	Low risk	High risk	Low risk	Low risk	Low risk	Low risk
14	Anteneh MB, et al [37]	High risk	Low risk	Low risk	Not clear	Low risk	Low risk	Low risk	Low risk	Low risk	Low risk	Low risk
15	Zein ZA et al [34]	Low risk	Low risk	Low risk	Low risk	Low risk	Low risk	Low risk	Low risk	Low risk	Low risk	Low risk
16	Andualem D, et al[35]	Low risk	Low risk	Low risk	Low risk	Low risk	Low risk	Low risk	Low risk	Low risk	Low risk	Low risk
17	Tiruwork T, et al[36]	High risk	High risk	High risk	Low risk	Low risk	High risk	High risk	Low risk	High risk	Low risk	Medium risk
18	Tesfa M, et al[46]	High risk	Low risk	Low risk	Low risk	Low risk	Low risk	Low risk	Low risk	Low risk	Low risk	Low risk
19	Tesfahun A, et al[11]	High risk	Low risk	Low risk	Low risk	Low risk	Low risk	Low risk	Low risk	Low risk	Low risk	Low risk
	Interpretation for Risk of bias assessment criteria tool: Yes (low risk); No (high risk); unclear =high risk
	1. Representation: Was the study population a close representation of the national population?
	2. Sampling: Was the sampling frame a true or close representation of the target population?
	3. Random selection: Was some form of random selection used to select the sample OR was a census undertaken?
	4. Non-response bias: Was the likelihood of non-response bias minimal?
	5. Data collection: Were data collected directly from the subjects?
	6. Case definition: Was an acceptable case definition used in the study?
	7. Reliability and validity of study tool: Was the study instrument that measured the parameter of interest show to have reliability and validity?
	8. Data collection: Was the same mode of data collection used for all subjects?
	9. Prevalence period: Was the length of the prevalence period for the parameter of interest appropriate?
	10. Numerators and denominators: Were the numerator(s) and denominator(s) for the parameter of interest appropriate?
	The overall risk of bias was then scored according to the number of high risk of bias per study: low (≤2), moderate (3–4), and high (≥5).
